# Supplementary material for: Identification of Novel Proteins Co-Purifying with Cockayne Syndrome Group B (CSB) Reveals Potential Roles for CSB in RNA Metabolism and Chromatin Dynamics
Source: PLoS One. 2015 Jun 1;10(6):e0128558. doi: 10.1371/journal.pone.0128558 (PMC4451243; doi:10.1371/journal.pone.0128558)
Supplement: S1 Table — (XLSX) [file pone.0128558.s001.xlsx]

## Sheet: Proteins
					CSIAN TAP		CSIAN TAP/CSB
	Protein	Accession Number	Molecular Weight	Protein Grouping Ambiguity	Nr. of unique peptides	% sequence coverage	Nr. of unique peptides	% sequence coverage
#REF!	excision repair cross-complementing rodent repair deficiency, complementation group 6 [Homo sapiens], gi|416959|sp|Q03468.1|ERCC6_HUMAN RecName: Full=DNA excision repair protein ERCC-6; AltName: Full=ATP-dependent helicase ERCC6; AltName: Full=Cockayne syndrome protein CSB, gi|182181|gb|AAA52397.1| excision repair protein, gi|27501924|gb|AAO13487.1| excision repair cross-complementing rodent repa…	gi|4557565	168 kDa	TRUE	0	0	55	0.35
#REF!	unnamed protein product [Homo sapiens]	gi|158255136 (+4)	100 kDa		1	1,1%	15	0.17	BLAST	GENE ID: 10992 SF3B2 | splicing factor 3b, subunit 2, 145kDa [Homo sapiens]
#REF!	unnamed protein product [Homo sapiens]	gi|194386232 (+3)	61 kDa	TRUE	1	2,2%	13	0.26	BLAST	GENE ID: 1655 DDX5 | DEAD (Asp-Glu-Ala-Asp) box polypeptide 5 [Homo sapiens]
#REF!	DNA topoisomerase II, alpha isozyme [Homo sapiens], gi|13959709|sp|P11388.3|TOP2A_HUMAN RecName: Full=DNA topoisomerase 2-alpha; AltName: Full=DNA topoisomerase II, alpha isozyme, gi|3869316|gb|AAC77388.1| topoisomerase II alpha [Homo sapiens], gi|119581067|gb|EAW60663.1| topoisomerase (DNA) II alpha 170kDa, isoform CRA_c [Homo sapiens], gi|187954517|gb|AAI40792.1| TOP2A protein [Homo sapiens]	gi|19913406 (+1)	174 kDa	TRUE	0	0	19	0.14
#REF!	unnamed protein product [Homo sapiens]	gi|158255898 (+5)	114 kDa		0	0	11	0.13	BLAST	GENE ID: 6596 HLTF | helicase-like transcription factor [Homo sapiens]
#REF!	PRP8 pre-mRNA processing factor 8 homolog (yeast), isoform CRA_b [Homo sapiens]	gi|119610995 (+3)	274 kDa	TRUE	0	0	14	5,8%
#REF!	vacuolar protein sorting 13C (yeast), isoform CRA_a [Homo sapiens]	gi|119598005 (+5)	414 kDa		0	0	18	5,9%
#REF!	SWI/SNF related, matrix associated, actin dependent regulator of chromatin, subfamily e, member 1 [Pongo abelii], gi|109115239|ref|XP_001099623.1| PREDICTED: similar to SWI/SNF-related matrix-associated actin-dependent regulator of chromatin e1 isoform 4 [Macaca mulatta], gi|114667537|ref|XP_001170025.1| PREDICTED: hypothetical protein LOC454655 isoform 5 [Pan troglodytes], gi|55726577|emb|CAH900…	gi|197102747 (+1)	45 kDa	TRUE	0	0	9	0.25
#REF!	metastasis-associated protein 2 [Homo sapiens], gi|29840793|sp|O94776.1|MTA2_HUMAN RecName: Full=Metastasis-associated protein MTA2; AltName: Full=Metastasis-associated 1-like 1; Short=MTA1-L1 protein; AltName: Full=p53 target protein in deacetylase complex, gi|9931638|gb|AAG02241.1|AF295807_1 p53 target protein in deacetylase complex [Homo sapiens], gi|4126427|dbj|BAA36562.1| MTA1-L1 [Homo sapie…	gi|14141170	75 kDa	TRUE	0	0	10	0.19
#REF!	SWI/SNF-related matrix-associated actin-dependent regulator of chromatin a4 isoform C [Homo sapiens], gi|167888964|gb|ACA09751.1| SMARCA4 isoform 2 [Homo sapiens]	gi|192807314 (+7)	182 kDa		0	0	10	6,4%
#REF!	unnamed protein product [Homo sapiens]	gi|194388152 (+4)	71 kDa	TRUE	0	0	10	0.17	BLAST	GENE ID: 1654 DDX3X | DEAD (Asp-Glu-Ala-Asp) box polypeptide 3, X-linked
#REF!	unnamed protein product [Homo sapiens]	gi|189053567 (+3)	78 kDa	TRUE	0	0	9	0.13	BLAST	GENE ID: 9129 PRPF3 | PRP3 pre-mRNA processing factor 3 homolog (S. cerevisiae) [Homo sapiens]
#REF!	PREDICTED: U5 snRNP-specific protein, 116 kD isoform 1 [Pan troglodytes], gi|193785178|dbj|BAG54331.1| unnamed protein product [Homo sapiens]	gi|114666744 (+8)	108 kDa		0	0	9	9,6%
#REF!	proteasome 26S non-ATPase subunit 12 [Homo sapiens], gi|109117036|ref|XP_001116817.1| PREDICTED: proteasome 26S non-ATPase subunit 12 isoform 2 [Macaca mulatta], gi|114670121|ref|XP_511639.2| PREDICTED: proteasome 26S non-ATPase subunit 12 [Pan troglodytes], gi|20978544|sp|O00232.3|PSD12_HUMAN RecName: Full=26S proteasome non-ATPase regulatory subunit 12; AltName: Full=26S proteasome regulatory s…	gi|4506221 (+1)	53 kDa		2	4,6%	6	0.14
#REF!	unnamed protein product [Homo sapiens]	gi|14042692 (+3)	70 kDa	TRUE	1	2,6%	6	0.12	BLAST	GENE ID: 51428 DDX41 | DEAD (Asp-Glu-Ala-Asp) box polypeptide 41 [Homo sapiens]
#REF!	PREDICTED: similar to mSUG1 protein isoform 9 [Pan troglodytes], gi|1262435|emb|CAA61864.1| put. 26S protease subunit [Sus scrofa], gi|119614676|gb|EAW94270.1| proteasome (prosome, macropain) 26S subunit, ATPase, 5, isoform CRA_b [Homo sapiens], gi|119614677|gb|EAW94271.1| proteasome (prosome, macropain) 26S subunit, ATPase, 5, isoform CRA_b [Homo sapiens], gi|158254952|dbj|BAF83447.1| unnamed pr…	gi|114669874 (+2)	45 kDa	TRUE	0	0	6	0.18
#REF!	ATP-dependent DNA helicase II [Homo sapiens], gi|125731|sp|P13010.3|KU86_HUMAN RecName: Full=ATP-dependent DNA helicase 2 subunit 2; AltName: Full=ATP-dependent DNA helicase II 80 kDa subunit; AltName: Full=Lupus Ku autoantigen protein p86; AltName: Full=86 kDa subunit of Ku antigen; AltName: Full=Ku86; AltName: Full=Ku80; AltName: Full=Thyroid-lupus autoantigen; Short=TLAA; AltName: Full=CTC box…	gi|10863945 (+2)	83 kDa		0	0	7	0.11
#REF!	unnamed protein product [Homo sapiens]	gi|193787700 (+1)	65 kDa	TRUE	0	0	4	8,9%	BLAST	GENE ID: 57459 GATAD2B | GATA zinc finger domain containing 2B [Homo sapiens]
#REF!	Crn, crooked neck-like 1 (Drosophila), isoform CRA_c [Homo sapiens]	gi|119630613 (+6)	99 kDa	TRUE	0	0	9	0.11
#REF!	RecName: Full=Splicing factor 3B subunit 1; AltName: Full=Pre-mRNA-splicing factor SF3b 155 kDa subunit; Short=SF3b155; AltName: Full=Spliceosome-associated protein 155; Short=SAP 155, gi|4033735|gb|AAC97189.1| spliceosomal protein SAP 155 [Homo sapiens]	gi|15214275 (+1)	146 kDa		0	0	4	3,3%
#REF!	DEAD (Asp-Glu-Ala-Asp) box polypeptide 1 [Homo sapiens], gi|6919862|sp|Q92499.2|DDX1_HUMAN RecName: Full=ATP-dependent RNA helicase DDX1; AltName: Full=DEAD box protein 1; AltName: Full=DEAD box protein retinoblastoma; Short=DBP-RB, gi|3123574|emb|CAA49992.1| member of DEAD box protein family [Homo sapiens], gi|15082428|gb|AAH12132.1| DEAD (Asp-Glu-Ala-Asp) box polypeptide 1 [Homo sapiens], gi|31…	gi|4826686 (+1)	82 kDa		0	0	7	0.11
#REF!	PRP4 pre-mRNA processing factor 4 homolog (yeast) [Homo sapiens], gi|45861374|gb|AAS78572.1| 60 kDa U4/U6 snRNP-specific spliceosomal protein [Homo sapiens], gi|55859556|emb|CAI10969.1| PRP4 pre-mRNA processing factor 4 homolog (yeast) [Homo sapiens], gi|119607769|gb|EAW87363.1| PRP4 pre-mRNA processing factor 4 homolog (yeast), isoform CRA_b [Homo sapiens]	gi|13938549 (+6)	58 kDa		1	2,5%	5	9,2%
#REF!	unnamed protein product [Homo sapiens]	gi|193786116 (+4)	57 kDa		0	0	4	8,6%	BLAST	GENE ID: 5709 PSMD3 | proteasome (prosome, macropain) 26S subunit, non-ATPase, 3 [Homo sapiens]
#REF!	unnamed protein product [Homo sapiens]	gi|193785886 (+3)	93 kDa	TRUE	0	0	5	6,5%	BLAST	GENE ID: 9416 DDX23 | DEAD (Asp-Glu-Ala-Asp) box polypeptide 23 [Homo sapiens]
#REF!	heterogeneous nuclear ribonucleoprotein U (scaffold attachment factor A), isoform CRA_b [Homo sapiens]	gi|119597533 (+12)	62 kDa		0	0	4	8,1%
#REF!	unnamed protein product [Homo sapiens]	gi|194375558 (+1)	47 kDa		0	0	3	8,6%	BLAST	GENE ID: 1477 CSTF1 | cleavage stimulation factor, 3' pre-RNA, subunit 1, 50kDa [Homo sapiens]
#REF!	DEAH (Asp-Glu-Ala-His) box polypeptide 36, isoform CRA_c [Homo sapiens]	gi|119599169 (+5)	111 kDa	TRUE	0	0	4	3,6%
#REF!	SWI/SNF related, matrix associated, actin dependent regulator of chromatin, subfamily d, member 2, isoform CRA_a [Homo sapiens]	gi|119614672 (+6)	57 kDa	TRUE	0	0	5	0.12
#REF!	proteasome (prosome, macropain) 26S subunit, ATPase, 2, isoform CRA_a [Homo sapiens]	gi|119603737 (+2)	32 kDa		0	0	4	0.15
#REF!	unnamed protein product [Homo sapiens]	gi|158255716 (+4)	54 kDa	TRUE	0	0	3	6,6%	BLAST	GENE ID: 4841 NONO | non-POU domain containing, octamer-binding [Homo sapiens]
#REF!	ubiquitin specific protease 7 [Homo sapiens], gi|212276477|sp|Q93009.2|UBP7_HUMAN RecName: Full=Ubiquitin carboxyl-terminal hydrolase 7; AltName: Full=Ubiquitin thioesterase 7; AltName: Full=Ubiquitin-specific-processing protease 7; AltName: Full=Deubiquitinating enzyme 7; AltName: Full=Herpesvirus-associated ubiquitin-specific protease, gi|119605600|gb|EAW85194.1| ubiquitin specific peptidase 7 …	gi|150378533 (+4)	128 kDa		0	0	2	1,9%
#REF!	retinoblastoma binding protein 4 isoform a [Homo sapiens], gi|47059484|ref|NP_033056.2| retinoblastoma binding protein 4 [Mus musculus], gi|116004245|ref|NP_001070481.1| retinoblastoma binding protein 4 [Bos taurus], gi|157817007|ref|NP_001101382.1| retinoblastoma binding protein 4 [Rattus norvegicus], gi|73949941|ref|XP_851729.1| PREDICTED: similar to retinoblastoma binding protein 4 isoform 2 […	gi|5032027 (+1)	48 kDa	TRUE	0	0	4	0.11
#REF!	unnamed protein product [Homo sapiens]	gi|194380928 (+3)	117 kDa		0	0	3	3,4%	BLAST	GENE ID: 8467 SMARCA5 | SWI/SNF related, matrix associated, actin dependent regulator of chromatin, subfamily a, member 5 [Homo sapiens]
#REF!	unnamed protein product [Homo sapiens]	gi|193785494 (+3)	46 kDa	TRUE	0	0	3	8,4%	BLAST	GENE ID: 51138 COPS4 | COP9 constitutive photomorphogenic homolog subunit 4 (Arabidopsis) [Homo sapiens]
#REF!	34 kDa Mov34 homolog [Homo sapiens], gi|123982080|gb|ABM82869.1| COP9 constitutive photomorphogenic homolog subunit 6 (Arabidopsis) [synthetic construct], gi|123996503|gb|ABM85853.1| COP9 constitutive photomorphogenic homolog subunit 6 (Arabidopsis) [synthetic construct], gi|189065238|dbj|BAG34961.1| unnamed protein product [Homo sapiens]	gi|2360945 (+2)	34 kDa		0	0	2	6,1%
#REF!	topoisomerase (DNA) II beta 180kDa, isoform CRA_b [Homo sapiens]	gi|119584762 (+6)	185 kDa	TRUE	0	0	5	3,4%
#REF!	unnamed protein product [Homo sapiens]	gi|194378878 (+3)	125 kDa		0	0	4	3,7%	BLAST	GENE ID: 5431 POLR2B | polymerase (RNA) II (DNA directed) polypeptide B, 140kDa [Homo sapiens]
#REF!	splicing factor proline/glutamine-rich (polypyrimidine tract binding protein associated), isoform CRA_e [Homo sapiens]	gi|119627830 (+4)	66 kDa	TRUE	0	0	4	8,1%
#REF!	histone deacetylase 1 [Homo sapiens], gi|197101111|ref|NP_001125738.1| histone deacetylase 1 [Pongo abelii], gi|2498443|sp|Q13547.1|HDAC1_HUMAN RecName: Full=Histone deacetylase 1; Short=HD1, gi|75055017|sp|Q5RAG0.1|HDAC1_PONAB RecName: Full=Histone deacetylase 1; Short=HD1, gi|1277084|gb|AAC50475.1| histone deacetylase HD1, gi|12653071|gb|AAH00301.1| Histone deacetylase 1 [Homo sapiens], gi|4847…	gi|13128860 (+2)	55 kDa	TRUE	0	0	2	5,0%
#REF!	DEAD box polypeptide 17 isoform 3 [Homo sapiens]	gi|148613856 (+4)	80 kDa	TRUE	0	0	3	4,8%
#REF!	DNA topoisomerase I [Homo sapiens], gi|114682024|ref|XP_514649.2| PREDICTED: DNA topoisomerase I [Pan troglodytes], gi|12644118|sp|P11387.2|TOP1_HUMAN RecName: Full=DNA topoisomerase 1; AltName: Full=DNA topoisomerase I, gi|339804|gb|AAA61206.1| topoisomerase I, gi|56202897|emb|CAI19767.1| topoisomerase (DNA) I [Homo sapiens], gi|57208192|emb|CAI42886.1| topoisomerase (DNA) I [Homo sapiens], gi|1…	gi|11225260 (+14)	91 kDa		0	0	3	5,2%
#REF!	unnamed protein product [Homo sapiens]	gi|158258344 (+5)	136 kDa		0	0	2	1,8%	BLAST	GENE ID: 55832 CAND1 | cullin-associated and neddylation-dissociated 1 [Homo sapiens]
#REF!	GATA zinc finger domain containing 2A, isoform CRA_a [Homo sapiens], gi|119605228|gb|EAW84822.1| GATA zinc finger domain containing 2A, isoform CRA_a [Homo sapiens], gi|208966352|dbj|BAG73190.1| GATA zinc finger domain containing 2A [synthetic construct]	gi|119605225 (+2)	68 kDa	TRUE	0	0	2	3,9%
#REF!	unnamed protein product [Homo sapiens]	gi|193785938 (+3)	215 kDa	TRUE	0	0	2	1,4%	BLAST	GENE ID: 1108 CHD4 | chromodomain helicase DNA binding protein 4 [Homo sapiens]
#REF!	unnamed protein product [Homo sapiens]	gi|158257020 (+2)	134 kDa	TRUE	0	0	2	2,0%	BLAST	GENE ID: 9646 CTR9 | Ctr9, Paf1/RNA polymerase II complex component, homolog (S. cerevisiae) [Homo sapiens]
#REF!	PREDICTED: COP9 constitutive photomorphogenic homolog subunit 3 isoform 1 [Pan troglodytes], gi|114668912|ref|XP_001160513.1| PREDICTED: COP9 constitutive photomorphogenic homolog subunit 3 isoform 2 [Pan troglodytes], gi|2688989|gb|AAC14197.1| JAB1-containing signalosome subunit 3 [Homo sapiens], gi|194379354|dbj|BAG63643.1| unnamed protein product [Homo sapiens]	gi|114668910 (+4)	46 kDa		0	0	2	4,7%
